# Supplementary material for: Alteration of circadian machinery in monocytes underlies chronic kidney disease-associated cardiac inflammation and fibrosis
Source: Nat Commun. 2021 May 13;12:2783. doi: 10.1038/s41467-021-23050-x (PMC8119956; doi:10.1038/s41467-021-23050-x)
Supplement: Supplementary file 4 — Source Data [file 41467_2021_23050_MOESM4_ESM.xlsx]

## Sheet: 1a
name	gene	ope	BP
WTSham	WT	Sham	72		factor	parameter	degree of freedom	sum of squares	F value	p value (Prob>F)
WTSham	WT	Sham	64		gene	1	1	252.083	2.4534	0.1559
WTSham	WT	Sham	82		ope	1	1	7350.75	71.5401	<.0001
WT5/6Nx	WT	5/6Nx	143		gene*ope	1	1	2214.08	21.5483	0.0017
WT5/6Nx	WT	5/6Nx	155
WT5/6Nx	WT	5/6Nx	150		level	- level	difference	SE	lower confidence limit	upper confidence limit	p value
Clk/ClkSham	Clk/Clk	Sham	102		WT 5/6Nx	WT Sham	64.8333	12.8759	23.6003	106.066	0.0044
Clk/ClkSham	Clk/Clk	Sham	100		Clk/Clk 5/6Nx	WT Sham	64.3333	15.3896	15.0505	113.616	0.0131
Clk/ClkSham	Clk/Clk	Sham	125		Clk/Clk Sham	WT Sham	42.3333	13.7649	-1.7466	86.4133	0.0598
Clk/Clk5/6Nx	Clk/Clk	5/6Nx	120		WT 5/6Nx	Clk/Clk Sham	22.5	12.8759	-18.733	63.733	0.362
Clk/Clk5/6Nx	Clk/Clk	5/6Nx	139		Clk/Clk 5/6Nx	Clk/Clk Sham	22	15.3896	-27.2828	71.2828	0.517
Clk/Clk5/6Nx	Clk/Clk	5/6Nx	135		WT 5/6Nx	Clk/Clk 5/6Nx	0.5	14.5999	-46.2538	47.2538	1
name	gene	ope	AngiotensinII
WTSham	WT	Sham	4.06561		factor	parameter	degree of freedom	sum of squares	F value	p value (Prob>F)
WTSham	WT	Sham	4.66595		gene	1	1	34.4813	3.7601	0.0764
WTSham	WT	Sham	3.84766		ope	1	1	264.236	28.8144	0.0002
WTSham	WT	Sham	3.27074		gene*ope	1	1	2.69647	0.294	0.5976
WT5/6Nx	WT	5/6Nx	14.0212
WT5/6Nx	WT	5/6Nx	12.509		level	- level	difference	SE	lower confidence limit	upper confidence limit	p value
WT5/6Nx	WT	5/6Nx	13.3408		Clk/Clk5/6Nx	WTSham	11.0637	2.1413	4.70662	17.4208	0.0012
WT5/6Nx	WT	5/6Nx	11.7738		WT5/6Nx	WTSham	8.94872	2.1413	2.59163	15.3058	0.0061
Clk/ClkSham	Clk/Clk	Sham	6.74107		Clk/Clk5/6Nx	Clk/ClkSham	7.30663	2.1413	0.94954	13.6637	0.0231
Clk/ClkSham	Clk/Clk	Sham	10.3723		WT5/6Nx	Clk/ClkSham	5.19164	2.1413	-1.16545	11.5487	0.1249
Clk/ClkSham	Clk/Clk	Sham	7.76628		Clk/ClkSham	WTSham	3.75708	2.1413	-2.6	10.1142	0.34
Clk/ClkSham	Clk/Clk	Sham	5.99868		Clk/Clk5/6Nx	WT5/6Nx	2.11499	2.1413	-4.2421	8.47208	0.759
Clk/Clk5/6Nx	Clk/Clk	5/6Nx	12.6125
Clk/Clk5/6Nx	Clk/Clk	5/6Nx	23.3343
Clk/Clk5/6Nx	Clk/Clk	5/6Nx	13.3023
Clk/Clk5/6Nx	Clk/Clk	5/6Nx	10.8557
name	gene	ope	Aldosterone
WTSham	WT	Sham	0.00878968		factor	parameter	degree of freedom	sum of squares	F value	p value (Prob>F)
WTSham	WT	Sham	0.00975721		gene	1	1	0.0188944	3.5965	0.0761
WTSham	WT	Sham	0.0150898		ope	1	1	0.120993	23.0306	0.0002
WTSham	WT	Sham	0.0109774		gene*ope	1	1	0.0004998	0.0951	0.7617
WTSham	WT	Sham	0.00331341
WT5/6Nx	WT	5/6Nx	0.258585		level	- level	difference	SE	lower confidence limit	upper confidence limit	p value
WT5/6Nx	WT	5/6Nx	0.293447		Clk/Clk5/6Nx	WTSham	0.217032	0.0458415	0.085878	0.348185	0.0012
WT5/6Nx	WT	5/6Nx	0.100314		Clk/Clk5/6Nx	Clk/ClkSham	0.165557	0.0458415	0.034404	0.296711	0.0113
WT5/6Nx	WT	5/6Nx	0.0625284		WT5/6Nx	WTSham	0.145561	0.0458415	0.014408	0.276715	0.0271
WT5/6Nx	WT	5/6Nx	0.0608589		WT5/6Nx	Clk/ClkSham	0.0940867	0.0458415	-0.037067	0.22524	0.2106
Clk/ClkSham	Clk/Clk	Sham	0.0467822		Clk/Clk5/6Nx	WT5/6Nx	0.0714705	0.0458415	-0.059683	0.202624	0.4279
Clk/ClkSham	Clk/Clk	Sham	0.0446173		Clk/ClkSham	WTSham	0.0514746	0.0458415	-0.079679	0.182628	0.6812
Clk/ClkSham	Clk/Clk	Sham	0.0924344
Clk/ClkSham	Clk/Clk	Sham	0.0730672
Clk/ClkSham	Clk/Clk	Sham	0.0483993
Clk/Clk5/6Nx	Clk/Clk	5/6Nx	0.0816011
Clk/Clk5/6Nx	Clk/Clk	5/6Nx	0.316672
Clk/Clk5/6Nx	Clk/Clk	5/6Nx	0.229958
Clk/Clk5/6Nx	Clk/Clk	5/6Nx	0.225615
Clk/Clk5/6Nx	Clk/Clk	5/6Nx	0.27924
name	gene	ope	BNP
WTSham	WT	Sham	15.1		factor	parameter	degree of freedom	sum of squares	F value	p value (Prob>F)
WTSham	WT	Sham	23.7		gene	1	1	2178.58	2.2537	0.1555
WTSham	WT	Sham	21.5		ope	1	1	18384.1	19.0179	0.0007
WTSham	WT	Sham	26.2		gene*ope	1	1	5748.81	5.947	0.0287
WTSham	WT	Sham	26.5
WT5/6Nx	WT	5/6Nx	101.9		level	- level	difference	SE	lower confidence limit	upper confidence limit	p value
WT5/6Nx	WT	5/6Nx	71.9		WT5/6Nx	WTSham	100.28	19.6639	43.1256	157.434	0.0008
WT5/6Nx	WT	5/6Nx	113.4		WT5/6Nx	Clk/ClkSham	86.455	20.8567	25.8336	147.076	0.0048
WT5/6Nx	WT	5/6Nx	113.4		WT5/6Nx	Clk/Clk5/6Nx	58.105	20.8567	-2.5164	118.726	0.0623
WT5/6Nx	WT	5/6Nx	213.8		Clk/Clk5/6Nx	WTSham	42.175	20.8567	-18.4464	102.796	0.2264
Clk/ClkSham	Clk/Clk	Sham	48.9		Clk/Clk5/6Nx	Clk/ClkSham	28.35	21.9849	-35.5505	92.2505	0.5839
Clk/ClkSham	Clk/Clk	Sham	15		Clk/ClkSham	WTSham	13.825	20.8567	-46.7964	74.4464	0.9092
Clk/ClkSham	Clk/Clk	Sham	28.1
Clk/ClkSham	Clk/Clk	Sham	53.7
Clk/Clk5/6Nx	Clk/Clk	5/6Nx	79.6
Clk/Clk5/6Nx	Clk/Clk	5/6Nx	41.8
Clk/Clk5/6Nx	Clk/Clk	5/6Nx	58.9
Clk/Clk5/6Nx	Clk/Clk	5/6Nx	78.8

## Sheet: 1b
name	gene	ope	Fibrosis area
WTSham	WT	Sham	0.193381		factor	parameter	degree of freedom	sum of squares	F value	p value (Prob>F)
WTSham	WT	Sham	0.178694		gene	1	1	0.0224984	32.9431	0.0004
WTSham	WT	Sham	0.196677		ope	1	1	0.0321536	47.0807	0.0001
WT5/6Nx	WT	5/6Nx	0.441001		gene*ope	1	1	0.0391764	57.3638	<.0001
WT5/6Nx	WT	5/6Nx	0.404796
WT5/6Nx	WT	5/6Nx	0.376362		level	- level	difference	SE	lower confidence limit	upper confidence limit	p value
Clk/ClkSham	Clk/Clk	Sham	0.231889		WT5/6Nx	WTSham	0.217802	0.0213377	0.149472	0.286133	<.0001
Clk/ClkSham	Clk/Clk	Sham	0.181884		WT5/6Nx	Clk/Clk5/6Nx	0.200875	0.0213377	0.132544	0.269205	<.0001
Clk/ClkSham	Clk/Clk	Sham	0.238006		WT5/6Nx	Clk/ClkSham	0.190127	0.0213377	0.121796	0.258457	<.0001
Clk/Clk5/6Nx	Clk/Clk	5/6Nx	0.231743		Clk/ClkSham	WTSham	0.0276757	0.0213377	-0.040655	0.0960064	0.5894
Clk/Clk5/6Nx	Clk/Clk	5/6Nx	0.181045		Clk/Clk5/6Nx	WTSham	0.0169277	0.0213377	-0.051403	0.0852584	0.8556
Clk/Clk5/6Nx	Clk/Clk	5/6Nx	0.206747		Clk/ClkSham	Clk/Clk5/6Nx	0.010748	0.0213377	-0.057583	0.0790787	0.9559

## Sheet: 1c
name	gene	ope	IL6
WTSham	WT	Sham	0.651648		factor	parameter	degree of freedom	sum of squares	F value	p value (Prob>F)
WTSham	WT	Sham	0.436561		gene	1	1	2.077	1.4725	0.2426
WTSham	WT	Sham	1.07743		ope	1	1	14.9152	10.5745	0.005
WTSham	WT	Sham	0.390909		gene*ope	1	1	0.665308	0.4717	0.502
WTSham	WT	Sham	1.70979
WTSham	WT	Sham	1.73366		level	- level	difference	SE	lower confidence limit	upper confidence limit	p value
WTSham	WT	Sham	1.05586		WT5/6Nx	Clk/ClkSham	2.43436	0.796693	0.15501	4.71372	0.0343
WT5/6Nx	WT	5/6Nx	1.82622		WT5/6Nx	WTSham	2.14723	0.695411	0.15764	4.13681	0.0322
WT5/6Nx	WT	5/6Nx	1.47236		Clk/Clk5/6Nx	Clk/ClkSham	1.39839	0.839789	-1.00426	3.80104	0.3729
WT5/6Nx	WT	5/6Nx	5.83586		Clk/Clk5/6Nx	WTSham	1.11125	0.744393	-1.01847	3.24098	0.4643
WT5/6Nx	WT	5/6Nx	3.25741		WT5/6Nx	Clk/Clk5/6Nx	1.03597	0.796693	-1.24338	3.31533	0.5758
WT5/6Nx	WT	5/6Nx	3.38418		WTSham	Clk/ClkSham	0.287135	0.744393	-1.84259	2.41686	0.9798
Clk/ClkSham	Clk/Clk	Sham	0.794897
Clk/ClkSham	Clk/Clk	Sham	0.521235
Clk/ClkSham	Clk/Clk	Sham	0.943132
Clk/ClkSham	Clk/Clk	Sham	0.624114
Clk/Clk5/6Nx	Clk/Clk	5/6Nx	4.09076
Clk/Clk5/6Nx	Clk/Clk	5/6Nx	0.535746
Clk/Clk5/6Nx	Clk/Clk	5/6Nx	2.99447
Clk/Clk5/6Nx	Clk/Clk	5/6Nx	0.85596
name	gene	ope	Tnfa
WTSham	WT	Sham	0.421301		factor	parameter	degree of freedom	sum of squares	F value	p value (Prob>F)
WTSham	WT	Sham	0.756084		gene	1	1	53.4266	68.4563	<.0001
WTSham	WT	Sham	1.82262		ope	1	1	89.3619	114.501	<.0001
WT5/6Nx	WT	5/6Nx	10.9415		gene*ope	1	1	61.4898	78.7877	<.0001
WT5/6Nx	WT	5/6Nx	10.1835
WT5/6Nx	WT	5/6Nx	9.8956		level	- level	difference	SE	lower confidence limit	upper confidence limit	p value
Clk/ClkSham	Clk/Clk	Sham	0.62701		WT5/6Nx	WTSham	9.3402	0.721318	7.13343	11.547	<.0001
Clk/ClkSham	Clk/Clk	Sham	1.18709		WT5/6Nx	Clk/ClkSham	9.05278	0.674731	6.98854	11.117	<.0001
Clk/ClkSham	Clk/Clk	Sham	1.65662		WT5/6Nx	Clk/Clk5/6Nx	8.18242	0.674731	6.11818	10.2467	<.0001
Clk/ClkSham	Clk/Clk	Sham	1.67895		Clk/Clk5/6Nx	WTSham	1.15778	0.674731	-0.90646	3.22202	0.3652
Clk/Clk5/6Nx	Clk/Clk	5/6Nx	0.500402		Clk/Clk5/6Nx	Clk/ClkSham	0.870362	0.62468	-1.04075	2.78148	0.5306
Clk/Clk5/6Nx	Clk/Clk	5/6Nx	1.98823		Clk/ClkSham	WTSham	0.287416	0.674731	-1.77682	2.35166	0.9727
Clk/Clk5/6Nx	Clk/Clk	5/6Nx	2.37507
Clk/Clk5/6Nx	Clk/Clk	5/6Nx	3.76741

## Sheet: 1d
name	gene	ope	Col1A2
WTSham	WT	Sham	1.22933		factor	parameter	degree of freedom	sum of squares	F value	p value (Prob>F)
WTSham	WT	Sham	1.12908		gene	1	1	1.3028	8.727	0.0144
WTSham	WT	Sham	0.641591		ope	1	1	1.9963	13.3725	0.0044
WT5/6Nx	WT	5/6Nx	3.01045		gene*ope	1	1	2.27863	15.2637	0.0029
WT5/6Nx	WT	5/6Nx	1.89188
WT5/6Nx	WT	5/6Nx	2.83253		level	- level	difference	SE	lower confidence limit	upper confidence limit	p value
Clk/ClkSham	Clk/Clk	Sham	0.836508		WT5/6Nx	WTSham	1.57828	0.315472	0.613146	2.54342	0.0025
Clk/ClkSham	Clk/Clk	Sham	1.57465		WT5/6Nx	Clk/Clk5/6Nx	1.43166	0.295097	0.528853	2.33446	0.0031
Clk/ClkSham	Clk/Clk	Sham	1.29949		WT5/6Nx	Clk/ClkSham	1.37948	0.295097	0.476679	2.28229	0.0041
Clk/ClkSham	Clk/Clk	Sham	1.08456		Clk/ClkSham	WTSham	0.198801	0.295097	-0.704004	1.10161	0.9047
Clk/Clk5/6Nx	Clk/Clk	5/6Nx	1.4576		Clk/Clk5/6Nx	WTSham	0.146627	0.295097	-0.756178	1.04943	0.958
Clk/Clk5/6Nx	Clk/Clk	5/6Nx	0.757101		Clk/ClkSham	Clk/Clk5/6Nx	0.052174	0.273207	-0.783661	0.888009	0.9974
Clk/Clk5/6Nx	Clk/Clk	5/6Nx	1.07336
Clk/Clk5/6Nx	Clk/Clk	5/6Nx	1.29845
name	gene	ope	aSMA
WTSham	WT	Sham	1.32601		factor	parameter	degree of freedom	sum of squares	F value	p value (Prob>F)
WTSham	WT	Sham	0.660363		gene	1	1	1.3963	5.0549	0.0483
WTSham	WT	Sham	1.01362		ope	1	1	1.76938	6.4056	0.0298
WT5/6Nx	WT	5/6Nx	2.74924		gene*ope	1	1	4.99504	18.0833	0.0017
WT5/6Nx	WT	5/6Nx	2.37468
WT5/6Nx	WT	5/6Nx	3.65226		level	- level	difference	SE	lower confidence limit	upper confidence limit	p value
Clk/ClkSham	Clk/Clk	Sham	2.12657		WT5/6Nx	WTSham	1.92539	0.429127	0.61255	3.23824	0.0054
Clk/ClkSham	Clk/Clk	Sham	1.78486		WT5/6Nx	Clk/Clk5/6Nx	1.84518	0.401411	0.61712	3.07324	0.0046
Clk/ClkSham	Clk/Clk	Sham	0.563587		WT5/6Nx	Clk/ClkSham	1.35654	0.401411	0.12849	2.5846	0.03
Clk/ClkSham	Clk/Clk	Sham	1.80039		Clk/ClkSham	WTSham	0.568851	0.401411	-0.65921	1.79691	0.5174
Clk/Clk5/6Nx	Clk/Clk	5/6Nx	1.29242		Clk/ClkSham	Clk/Clk5/6Nx	0.488637	0.371634	-0.64832	1.6256	0.5747
Clk/Clk5/6Nx	Clk/Clk	5/6Nx	0.68591		Clk/Clk5/6Nx	WTSham	0.080214	0.401411	-1.14784	1.30827	0.997
Clk/Clk5/6Nx	Clk/Clk	5/6Nx	1.03196
Clk/Clk5/6Nx	Clk/Clk	5/6Nx	1.31057

## Sheet: 1f
WT														WT													WT													WT
name	ZT	ope	Cys1		factor	parameter	degree of freedom	sum of squares	F value	p value (Prob>F)				name	ZT	ope	Ppl		factor	parameter	degree of freedom	sum of squares	F value	p value (Prob>F)			name	ZT	ope	Efhd2		factor	parameter	degree of freedom	sum of squares	F value	p value (Prob>F)			name	ZT	ope	Gpr68		factor	parameter	degree of freedom	sum of squares	F value
ZT2-sham	2	sham	0.296425		ZT	5	5	2.8502	17.739	<.0001				ZT2-sham	2	sham	0.481619		ZT	1	1	0.00627937	0.07	0.7926			ZT2-sham	2	sham	0.722255		ZT	1	1	0.156019	4.7127	0.0354			ZT2-sham	2	sham	0.256975		ZT	1	1	0.482345	4.757
ZT6-sham	6	sham	1.09878		ope	1	1	0.15111	4.7024	0.0368				ZT6-sham	6	sham	0.956785		ope	1	1	0.0164204	0.1831	0.6708			ZT6-sham	6	sham	0.814649		ope	1	1	0.427333	12.908	0.0008			ZT6-sham	6	sham	0.463922		ope	1	1	6.2424	61.5645
ZT10-sham	10	sham	0.813269		ZT*ope	5	5	0.298598	1.8584	0.1262				ZT10-sham	10	sham	0.731157		ZT*ope	1	1	0.00636344	0.0709	0.7912			ZT10-sham	10	sham	0.795525		ZT*ope	1	1	0.0298523	0.9017	0.3475			ZT10-sham	10	sham	0.672112		ZT*ope	1	1	0.0074152	0.0731
ZT14-sham	14	sham	1.06076											ZT14-sham	14	sham	1.15927										ZT14-sham	14	sham	1.1538										ZT14-sham	14	sham	0.674289
ZT18-sham	18	sham	0.704645		factor	parameter	degree of freedom	sum of squares	F value	p value (Prob>F)				ZT18-sham	18	sham	0.451111		factor	parameter	degree of freedom	sum of squares	F value	p value (Prob>F)			ZT18-sham	18	sham	0.740775		factor	parameter	degree of freedom	sum of squares	F value	p value (Prob>F)			ZT18-sham	18	sham	1.05396		factor	parameter	degree of freedom	sum of squares	F value
ZT22-sham	22	sham	0.450566		sham	5	1.52001	0.304002	8.3262	0.0003				ZT22-sham	22	sham	0.446007		sham	5	1.25924	0.251847	6.4311	0.0014			ZT22-sham	22	sham	0.70571		sham	5	0.410701	0.08214	6.5395	0.0012			ZT22-sham	22	sham	0.352896		sham	5	1.49683	0.299365	12.0426
ZT2-sham	2	sham	0.267195		error	18	0.657205	0.036511						ZT2-sham	2	sham	0.404801		error	18	0.704899	0.039161					ZT2-sham	2	sham	0.623008		error	18	0.226092	0.012561					ZT2-sham	2	sham	0.353852		error	18	0.44746	0.024859
ZT6-sham	6	sham	0.653501		total	23	2.17721							ZT6-sham	6	sham	0.883451		total	23	1.96413						ZT6-sham	6	sham	0.776313		total	23	0.636793						ZT6-sham	6	sham	0.739822		total	23	1.94429
ZT10-sham	10	sham	0.625109											ZT10-sham	10	sham	0.998172										ZT10-sham	10	sham	1.11388										ZT10-sham	10	sham	0.529885
ZT14-sham	14	sham	0.854512		factor	parameter	degree of freedom	sum of squares	F value	p value (Prob>F)				ZT14-sham	14	sham	0.908503		factor	parameter	degree of freedom	sum of squares	F value	p value (Prob>F)			ZT14-sham	14	sham	0.928844		factor	parameter	degree of freedom	sum of squares	F value	p value (Prob>F)			ZT14-sham	14	sham	0.971065		factor	parameter	degree of freedom	sum of squares	F value
ZT18-sham	18	sham	0.692344		5/6Nx	5	1.62878	0.325757	11.7355	<.0001				ZT18-sham	18	sham	0.734271		5/6Nx	5	1.14342	0.228684	4.8328	0.0056			ZT18-sham	18	sham	0.690138		5/6Nx	5	0.469158	0.093832	3.1476	0.0325			ZT18-sham	18	sham	1.0469		5/6Nx	5	1.15607	0.231214	2.2486
ZT22-sham	22	sham	0.493438		error	18	0.499648	0.027758						ZT22-sham	22	sham	0.580213		error	18	0.851753	0.04732					ZT22-sham	22	sham	0.910844		error	18	0.536587	0.02981					ZT22-sham	22	sham	0.681269		error	18	1.85083	0.102824
ZT2-sham	2	sham	0.225597		total	23	2.12843							ZT2-sham	2	sham	0.300462		total	23	1.99517						ZT2-sham	2	sham	0.600586		total	23	1.00574						ZT2-sham	2	sham	0.427711		total	23	3.00691
ZT6-sham	6	sham	0.244298											ZT6-sham	6	sham	0.323886										ZT6-sham	6	sham	0.515653										ZT6-sham	6	sham	0.254638
ZT10-sham	10	sham	1.07107		level	- level	difference	SE	lower confidence limit	upper confidence limit	p value			ZT10-sham	10	sham	1.02147		level	- level	difference	SE	lower confidence limit	upper confidence limit	p value		ZT10-sham	10	sham	0.898965		level	- level	difference	SE	lower confidence limit	upper confidence limit	p value		ZT10-sham	10	sham	0.624795		level	- level	difference	SE	lower confidence limit
ZT14-sham	14	sham	1.13138		ZT10-5/6Nx	ZT10-sham	0.217273	0.126757	-0.225151	0.659698	0.8501			ZT14-sham	14	sham	0.675231		ZT10-5/6Nx	ZT6-5/6Nx	0.647787	0.147038	0.134576	1.161	0.0045		ZT14-sham	14	sham	0.935097		ZT10-5/6Nx	ZT2-sham	0.519764	0.102921	0.160535	0.878992	0.0007		ZT14-sham	14	sham	1.14042		ZT10-5/6Nx	ZT2-sham	1.39713	0.178664	0.773535
ZT18-sham	18	sham	0.455234		ZT10-5/6Nx	ZT14-5/6Nx	0.124532	0.126757	-0.317892	0.566957	0.9972			ZT18-sham	18	sham	0.395987		ZT10-5/6Nx	ZT2-sham	0.640516	0.147038	0.127305	1.15373	0.0051		ZT18-sham	18	sham	0.822383		ZT10-5/6Nx	ZT6-sham	0.500089	0.102921	0.14086	0.859318	0.0012		ZT18-sham	18	sham	0.771468		ZT10-5/6Nx	ZT22-sham	1.29868	0.178664	0.675086
ZT22-sham	22	sham	0.370957		ZT10-5/6Nx	ZT14-sham	0.094532	0.126757	-0.347892	0.536957	0.9998			ZT22-sham	22	sham	0.329204		ZT10-5/6Nx	ZT22-sham	0.592659	0.147038	0.079448	1.10587	0.0125		ZT22-sham	22	sham	0.577781		ZT10-5/6Nx	ZT22-sham	0.449401	0.102921	0.090173	0.80863	0.005		ZT22-sham	22	sham	0.387986		ZT10-5/6Nx	ZT6-sham	1.27952	0.178664	0.655927
ZT2-sham	2	sham	0.298722		ZT10-5/6Nx	ZT18-5/6Nx	0.224602	0.126757	-0.217823	0.667026	0.822			ZT2-sham	2	sham	0.453666		ZT10-5/6Nx	ZT2-5/6Nx	0.580801	0.147038	0.06759	1.09401	0.0156		ZT2-sham	2	sham	0.660715		ZT10-5/6Nx	ZT18-sham	0.422171	0.102921	0.062943	0.7814	0.0104		ZT2-sham	2	sham	0.367095		ZT10-5/6Nx	ZT10-sham	1.12449	0.178664	0.500896
ZT6-sham	6	sham	0.40624		ZT10-5/6Nx	ZT18-sham	0.508421	0.126757	0.065997	0.950846	0.0132			ZT6-sham	6	sham	0.400418		ZT10-5/6Nx	ZT22-5/6Nx	0.534393	0.147038	0.021182	1.0476	0.0351		ZT6-sham	6	sham	0.578648		ZT10-5/6Nx	ZT2-5/6Nx	0.393904	0.102921	0.034676	0.753133	0.0215		ZT6-sham	6	sham	0.41768		ZT10-5/6Nx	ZT18-sham	0.799218	0.178664	0.175622
ZT10-sham	10	sham	0.999587		ZT10-5/6Nx	ZT22-5/6Nx	0.464828	0.126757	0.022404	0.907253	0.0323			ZT10-sham	10	sham	1.03603		ZT10-5/6Nx	ZT18-sham	0.507566	0.147038	-0.005645	1.02078	0.0548		ZT10-sham	10	sham	0.904614		ZT10-5/6Nx	ZT6-5/6Nx	0.35994	0.102921	0.000711	0.719168	0.0492		ZT10-sham	10	sham	0.669397		ZT10-5/6Nx	ZT14-sham	0.748539	0.178664	0.124943
ZT14-sham	14	sham	0.953342		ZT10-5/6Nx	ZT22-sham	0.690978	0.126757	0.248554	1.1334	0.0002			ZT14-sham	14	sham	1.25699		ZT10-5/6Nx	ZT18-5/6Nx	0.470603	0.147038	-0.042608	0.983814	0.0979		ZT14-sham	14	sham	0.982261		ZT10-5/6Nx	ZT10-sham	0.243158	0.102921	-0.11607	0.602387	0.4547		ZT14-sham	14	sham	1.21422		ZT10-5/6Nx	ZT14-5/6Nx	0.583962	0.178664	-0.039634
ZT18-sham	18	sham	0.49222		ZT10-5/6Nx	ZT2-5/6Nx	0.684918	0.126757	0.242494	1.12734	0.0002			ZT18-sham	18	sham	0.590982		ZT10-5/6Nx	ZT6-sham	0.409518	0.147038	-0.103693	0.922729	0.2287		ZT18-sham	18	sham	0.743638		ZT10-5/6Nx	ZT18-5/6Nx	0.175501	0.102921	-0.183728	0.534729	0.8542		ZT18-sham	18	sham	0.924961		ZT10-5/6Nx	ZT2-5/6Nx	0.576449	0.178664	-0.047146
ZT22-sham	22	sham	0.299254		ZT10-5/6Nx	ZT2-sham	0.822547	0.126757	0.380123	1.26497	<.0001			ZT22-sham	22	sham	0.476553		ZT10-5/6Nx	ZT14-5/6Nx	0.293223	0.147038	-0.219988	0.806434	0.6941		ZT22-sham	22	sham	0.693678		ZT10-5/6Nx	ZT14-sham	0.171405	0.102921	-0.187824	0.530633	0.8718		ZT22-sham	22	sham	0.377279		ZT10-5/6Nx	ZT6-5/6Nx	0.565437	0.178664	-0.058159
ZT2-5/6Nx	2	5/6Nx	0.484744		ZT10-5/6Nx	ZT6-5/6Nx	0.655403	0.126757	0.212978	1.09783	0.0005			ZT2-5/6Nx	2	5/6Nx	0.602587		ZT10-5/6Nx	ZT10-sham	0.103946	0.147038	-0.409265	0.617158	0.9999		ZT2-5/6Nx	2	5/6Nx	0.92493		ZT10-5/6Nx	ZT22-5/6Nx	0.149739	0.102921	-0.209489	0.508968	0.9433		ZT2-5/6Nx	2	5/6Nx	1.41653		ZT10-5/6Nx	ZT18-5/6Nx	0.388137	0.178664	-0.235459
ZT6-5/6Nx	6	5/6Nx	0.573488		ZT10-5/6Nx	ZT6-sham	0.493827	0.126757	0.051403	0.936252	0.018			ZT6-5/6Nx	6	5/6Nx	0.586601		ZT10-5/6Nx	ZT14-sham	0.0506534	0.147038	-0.462558	0.563865	1		ZT6-5/6Nx	6	5/6Nx	0.735763		ZT10-5/6Nx	ZT14-5/6Nx	0.0946503	0.102921	-0.264578	0.453879	0.9984		ZT6-5/6Nx	6	5/6Nx	1.39254		ZT10-5/6Nx	ZT22-5/6Nx	0.206103	0.178664	-0.417493
ZT10-5/6Nx	10	5/6Nx	1.30018		ZT10-sham	ZT18-5/6Nx	0.0073282	0.126757	-0.435096	0.449753	1			ZT10-5/6Nx	10	5/6Nx	0.980571		ZT10-sham	ZT6-5/6Nx	0.54384	0.147038	0.030629	1.05705	0.0299		ZT10-5/6Nx	10	5/6Nx	1.34514		ZT10-sham	ZT2-sham	0.276605	0.102921	-0.082623	0.635834	0.2727		ZT10-5/6Nx	10	5/6Nx	2.04764		ZT10-sham	ZT2-sham	0.272639	0.178664	-0.350957
ZT14-5/6Nx	14	5/6Nx	0.859847		ZT10-sham	ZT18-sham	0.291148	0.126757	-0.151277	0.733572	0.4966			ZT14-5/6Nx	14	5/6Nx	0.53024		ZT10-sham	ZT2-sham	0.53657	0.147038	0.023359	1.04978	0.0338		ZT14-5/6Nx	14	5/6Nx	0.975645		ZT10-sham	ZT6-sham	0.256931	0.102921	-0.102298	0.616159	0.3738		ZT14-5/6Nx	14	5/6Nx	1.0878		ZT10-sham	ZT22-sham	0.17419	0.178664	-0.449405
ZT18-5/6Nx	18	5/6Nx	1.00765		ZT10-sham	ZT22-5/6Nx	0.247555	0.126757	-0.19487	0.689979	0.7197			ZT18-5/6Nx	18	5/6Nx	0.799241		ZT10-sham	ZT22-sham	0.488713	0.147038	-0.024498	1.00192	0.0741		ZT18-5/6Nx	18	5/6Nx	1.08986		ZT10-sham	ZT22-sham	0.206243	0.102921	-0.152986	0.565471	0.6879		ZT18-5/6Nx	18	5/6Nx	1.5758		ZT10-sham	ZT6-sham	0.155032	0.178664	-0.468564
ZT22-5/6Nx	22	5/6Nx	0.781846		ZT10-sham	ZT22-sham	0.473705	0.126757	0.031281	0.91613	0.0271			ZT22-5/6Nx	22	5/6Nx	0.443789		ZT10-sham	ZT2-5/6Nx	0.476855	0.147038	-0.036356	0.990066	0.089		ZT22-5/6Nx	22	5/6Nx	0.894355		ZT10-sham	ZT18-sham	0.179013	0.102921	-0.180216	0.538242	0.8382		ZT22-5/6Nx	22	5/6Nx	1.24813		ZT14-5/6Nx	ZT2-sham	0.813169	0.178664	0.189573
ZT2-5/6Nx	2	5/6Nx	0.486102		ZT10-sham	ZT2-5/6Nx	0.467645	0.126757	0.02522	0.910069	0.0306			ZT2-5/6Nx	2	5/6Nx	0.402294		ZT10-sham	ZT22-5/6Nx	0.430447	0.147038	-0.082764	0.943658	0.1739		ZT2-5/6Nx	2	5/6Nx	0.728238		ZT10-sham	ZT2-5/6Nx	0.150746	0.102921	-0.208483	0.509974	0.9407		ZT2-5/6Nx	2	5/6Nx	0.893057		ZT14-5/6Nx	ZT22-sham	0.71472	0.178664	0.091124
ZT6-5/6Nx	6	5/6Nx	0.640196		ZT10-sham	ZT2-sham	0.605274	0.126757	0.162849	1.0477	0.0016			ZT6-5/6Nx	6	5/6Nx	0.447097		ZT10-sham	ZT18-sham	0.403619	0.147038	-0.109592	0.91683	0.2461		ZT6-5/6Nx	6	5/6Nx	0.831585		ZT10-sham	ZT6-5/6Nx	0.116781	0.102921	-0.242447	0.47601	0.9907		ZT6-5/6Nx	6	5/6Nx	1.0469		ZT14-5/6Nx	ZT6-sham	0.695561	0.178664	0.071966
ZT10-5/6Nx	10	5/6Nx	1.09233		ZT10-sham	ZT6-5/6Nx	0.43813	0.126757	-0.004295	0.880554	0.0542			ZT10-5/6Nx	10	5/6Nx	0.899516		ZT10-sham	ZT18-5/6Nx	0.366657	0.147038	-0.146554	0.879868	0.3754		ZT10-5/6Nx	10	5/6Nx	1.07024		ZT14-5/6Nx	ZT2-sham	0.425113	0.102921	0.065885	0.784342	0.0096		ZT10-5/6Nx	10	5/6Nx	1.65955		ZT14-5/6Nx	ZT10-sham	0.54053	0.178664	-0.083066
ZT14-5/6Nx	14	5/6Nx	0.88339		ZT10-sham	ZT6-sham	0.276554	0.126757	-0.16587	0.718979	0.572			ZT14-5/6Nx	14	5/6Nx	0.611454		ZT10-sham	ZT6-sham	0.305572	0.147038	-0.207639	0.818783	0.6402		ZT14-5/6Nx	14	5/6Nx	1.00828		ZT14-5/6Nx	ZT6-sham	0.405439	0.102921	0.04621	0.764667	0.016		ZT14-5/6Nx	14	5/6Nx	1.30027		ZT14-5/6Nx	ZT18-sham	0.215256	0.178664	-0.408339
ZT18-5/6Nx	18	5/6Nx	0.731427		ZT14-5/6Nx	ZT10-sham	0.0927412	0.126757	-0.349683	0.535166	0.9998			ZT18-5/6Nx	18	5/6Nx	0.34236		ZT10-sham	ZT14-5/6Nx	0.189277	0.147038	-0.323934	0.702488	0.9756		ZT18-5/6Nx	18	5/6Nx	0.90325		ZT14-5/6Nx	ZT22-sham	0.354751	0.102921	-0.004478	0.713979	0.0555		ZT18-5/6Nx	18	5/6Nx	1.01122		ZT14-5/6Nx	ZT14-sham	0.164577	0.178664	-0.459019
ZT22-5/6Nx	22	5/6Nx	0.501746		ZT14-5/6Nx	ZT18-5/6Nx	0.100069	0.126757	-0.342355	0.542494	0.9996			ZT22-5/6Nx	22	5/6Nx	0.276839		ZT14-5/6Nx	ZT6-5/6Nx	0.354564	0.147038	-0.158647	0.867775	0.4244		ZT22-5/6Nx	22	5/6Nx	0.92912		ZT14-5/6Nx	ZT18-sham	0.327521	0.102921	-0.031708	0.68675	0.1019		ZT22-5/6Nx	22	5/6Nx	1.44284		ZT14-sham	ZT2-sham	0.648592	0.178664	0.024996
ZT2-5/6Nx	2	5/6Nx	0.297043		ZT14-5/6Nx	ZT18-sham	0.383889	0.126757	-0.058535	0.826314	0.1416			ZT2-5/6Nx	2	5/6Nx	0.393737		ZT14-5/6Nx	ZT2-sham	0.347293	0.147038	-0.165918	0.860504	0.4551		ZT2-5/6Nx	2	5/6Nx	0.654792		ZT14-5/6Nx	ZT2-5/6Nx	0.299254	0.102921	-0.059975	0.658483	0.1809		ZT2-5/6Nx	2	5/6Nx	1.24319		ZT14-sham	ZT22-sham	0.550143	0.178664	-0.073453
ZT6-5/6Nx	6	5/6Nx	0.33724		ZT14-5/6Nx	ZT22-5/6Nx	0.340296	0.126757	-0.102129	0.78272	0.2741			ZT6-5/6Nx	6	5/6Nx	0.248556		ZT14-5/6Nx	ZT22-sham	0.299436	0.147038	-0.213775	0.812647	0.6672		ZT6-5/6Nx	6	5/6Nx	0.837083		ZT14-5/6Nx	ZT6-5/6Nx	0.265289	0.102921	-0.093939	0.624518	0.3285		ZT6-5/6Nx	6	5/6Nx	0.816852		ZT14-sham	ZT6-sham	0.530984	0.178664	-0.092611
ZT10-5/6Nx	10	5/6Nx	0.939612		ZT14-5/6Nx	ZT22-sham	0.566446	0.126757	0.124022	1.00887	0.0037			ZT10-5/6Nx	10	5/6Nx	1.16221		ZT14-5/6Nx	ZT2-5/6Nx	0.287578	0.147038	-0.225633	0.800789	0.718		ZT10-5/6Nx	10	5/6Nx	1.18167		ZT14-5/6Nx	ZT10-sham	0.148508	0.102921	-0.210721	0.507737	0.9462		ZT10-5/6Nx	10	5/6Nx	1.53262		ZT14-sham	ZT10-sham	0.375953	0.178664	-0.247643
ZT14-5/6Nx	14	5/6Nx	1.32145		ZT14-5/6Nx	ZT2-5/6Nx	0.560386	0.126757	0.117961	1.00281	0.0043			ZT14-5/6Nx	14	5/6Nx	1.17437		ZT14-5/6Nx	ZT22-5/6Nx	0.24117	0.147038	-0.272041	0.754381	0.8823		ZT14-5/6Nx	14	5/6Nx	1.17179		ZT14-5/6Nx	ZT18-5/6Nx	0.0808505	0.102921	-0.278378	0.440079	0.9996		ZT14-5/6Nx	14	5/6Nx	1.03097		ZT14-sham	ZT18-sham	0.050679	0.178664	-0.572916
ZT18-5/6Nx	18	5/6Nx	0.902306		ZT14-5/6Nx	ZT2-sham	0.698015	0.126757	0.255591	1.14044	0.0002			ZT18-5/6Nx	18	5/6Nx	0.7118		ZT14-5/6Nx	ZT18-sham	0.214342	0.147038	-0.298869	0.727554	0.9425		ZT18-5/6Nx	18	5/6Nx	1.08355		ZT14-5/6Nx	ZT14-sham	0.0767542	0.102921	-0.282474	0.435983	0.9998		ZT18-5/6Nx	18	5/6Nx	1.83975		ZT18-5/6Nx	ZT2-sham	1.00899	0.178664	0.385398
ZT22-5/6Nx	22	5/6Nx	0.749548		ZT14-5/6Nx	ZT6-5/6Nx	0.530871	0.126757	0.088446	0.973295	0.0082			ZT22-5/6Nx	22	5/6Nx	0.99768		ZT14-5/6Nx	ZT18-5/6Nx	0.17738	0.147038	-0.335831	0.690591	0.985		ZT22-5/6Nx	22	5/6Nx	1.53794		ZT14-5/6Nx	ZT22-5/6Nx	0.0550892	0.102921	-0.304139	0.414318	1		ZT22-5/6Nx	22	5/6Nx	2.25949		ZT18-5/6Nx	ZT22-sham	0.910545	0.178664	0.286949
ZT2-5/6Nx	2	5/6Nx	0.370566		ZT14-5/6Nx	ZT6-sham	0.369295	0.126757	-0.073129	0.81172	0.1788			ZT2-5/6Nx	2	5/6Nx	0.48079		ZT14-5/6Nx	ZT6-sham	0.116295	0.147038	-0.396916	0.629506	0.9996		ZT2-5/6Nx	2	5/6Nx	0.802041		ZT14-sham	ZT2-sham	0.348359	0.102921	-0.010869	0.707588	0.0643		ZT2-5/6Nx	2	5/6Nx	1.13558		ZT18-5/6Nx	ZT6-sham	0.891386	0.178664	0.26779
ZT6-5/6Nx	6	5/6Nx	0.205593		ZT14-sham	ZT10-sham	0.122741	0.126757	-0.319683	0.565166	0.9975			ZT6-5/6Nx	6	5/6Nx	0.329212		ZT14-sham	ZT6-5/6Nx	0.597133	0.147038	0.083922	1.11034	0.0116		ZT6-5/6Nx	6	5/6Nx	0.841429		ZT14-sham	ZT6-sham	0.328684	0.102921	-0.030544	0.687913	0.0994		ZT6-5/6Nx	6	5/6Nx	1.47612		ZT18-5/6Nx	ZT10-sham	0.736354	0.178664	0.112759
ZT10-5/6Nx	10	5/6Nx	1.04601		ZT14-sham	ZT14-5/6Nx	0.0300001	0.126757	-0.412424	0.472425	1			ZT10-5/6Nx	10	5/6Nx	1.16032		ZT14-sham	ZT2-sham	0.589863	0.147038	0.076652	1.10307	0.0132		ZT10-5/6Nx	10	5/6Nx	1.08856		ZT14-sham	ZT22-sham	0.277996	0.102921	-0.081232	0.637225	0.2663		ZT10-5/6Nx	10	5/6Nx	1.75434		ZT18-5/6Nx	ZT18-sham	0.411081	0.178664	-0.212515
ZT14-5/6Nx	14	5/6Nx	0.81531		ZT14-sham	ZT18-5/6Nx	0.130069	0.126757	-0.312355	0.572494	0.9959			ZT14-5/6Nx	14	5/6Nx	0.713659		ZT14-sham	ZT22-sham	0.542006	0.147038	0.028795	1.05522	0.0308		ZT14-5/6Nx	14	5/6Nx	1.1513		ZT14-sham	ZT18-sham	0.250767	0.102921	-0.108462	0.609995	0.4091		ZT14-5/6Nx	14	5/6Nx	1.23927		ZT18-5/6Nx	ZT14-sham	0.360402	0.178664	-0.263194
ZT18-5/6Nx	18	5/6Nx	0.838338		ZT14-sham	ZT18-sham	0.413889	0.126757	-0.028535	0.856314	0.0847			ZT18-5/6Nx	18	5/6Nx	0.4668		ZT14-sham	ZT2-5/6Nx	0.530148	0.147038	0.016937	1.04336	0.0377		ZT18-5/6Nx	18	5/6Nx	0.906961		ZT14-sham	ZT2-5/6Nx	0.2225	0.102921	-0.136729	0.581728	0.5852		ZT18-5/6Nx	18	5/6Nx	1.01483		ZT18-5/6Nx	ZT14-5/6Nx	0.195825	0.178664	-0.427771
ZT22-5/6Nx	22	5/6Nx	0.485676		ZT14-sham	ZT22-5/6Nx	0.370296	0.126757	-0.072129	0.812721	0.1761			ZT22-5/6Nx	22	5/6Nx	0.346732		ZT14-sham	ZT22-5/6Nx	0.48374	0.147038	-0.029471	0.996951	0.0801		ZT22-5/6Nx	22	5/6Nx	0.725242		ZT14-sham	ZT6-5/6Nx	0.188535	0.102921	-0.170694	0.547763	0.7903		ZT22-5/6Nx	22	5/6Nx	1.21929		ZT18-5/6Nx	ZT2-5/6Nx	0.188312	0.178664	-0.435283
					ZT14-sham	ZT22-sham	0.596446	0.126757	0.154022	1.03887	0.0019								ZT14-sham	ZT18-sham	0.456912	0.147038	-0.056299	0.970123	0.1199							ZT14-sham	ZT10-sham	0.0717538	0.102921	-0.287475	0.430982	0.9999							ZT18-5/6Nx	ZT6-5/6Nx	0.1773	0.178664	-0.446296
					ZT14-sham	ZT2-5/6Nx	0.590386	0.126757	0.147962	1.03281	0.0022								ZT14-sham	ZT18-5/6Nx	0.41995	0.147038	-0.093261	0.933161	0.2							ZT14-sham	ZT18-5/6Nx	0.0040963	0.102921	-0.355132	0.363325	1							ZT18-sham	ZT2-sham	0.597912	0.178664	-0.025683
					ZT14-sham	ZT2-sham	0.728015	0.126757	0.285591	1.17044	<.0001								ZT14-sham	ZT6-sham	0.358865	0.147038	-0.154346	0.872076	0.4067							ZT18-5/6Nx	ZT2-sham	0.344263	0.102921	-0.014966	0.703491	0.0705							ZT18-sham	ZT22-sham	0.499464	0.178664	-0.124132
					ZT14-sham	ZT6-5/6Nx	0.560871	0.126757	0.118446	1.0033	0.0042								ZT14-sham	ZT14-5/6Nx	0.24257	0.147038	-0.270641	0.755781	0.8784							ZT18-5/6Nx	ZT6-sham	0.324588	0.102921	-0.03464	0.683817	0.1085							ZT18-sham	ZT6-sham	0.480305	0.178664	-0.143291
					ZT14-sham	ZT6-sham	0.399295	0.126757	-0.043129	0.84172	0.1093								ZT14-sham	ZT10-sham	0.053293	0.147038	-0.459918	0.566504	1							ZT18-5/6Nx	ZT22-sham	0.2739	0.102921	-0.085328	0.633129	0.2854							ZT18-sham	ZT10-sham	0.325273	0.178664	-0.298322
					ZT18-5/6Nx	ZT18-sham	0.28382	0.126757	-0.158605	0.726244	0.5343								ZT18-5/6Nx	ZT6-5/6Nx	0.177183	0.147038	-0.336028	0.690395	0.9851							ZT18-5/6Nx	ZT18-sham	0.24667	0.102921	-0.112558	0.605899	0.4334							ZT22-5/6Nx	ZT2-sham	1.19103	0.178664	0.567432
					ZT18-5/6Nx	ZT22-5/6Nx	0.240227	0.126757	-0.202198	0.682651	0.7544								ZT18-5/6Nx	ZT2-sham	0.169913	0.147038	-0.343298	0.683124	0.9893							ZT18-5/6Nx	ZT2-5/6Nx	0.218404	0.102921	-0.140825	0.577632	0.6114							ZT22-5/6Nx	ZT22-sham	1.09258	0.178664	0.468983
					ZT18-5/6Nx	ZT22-sham	0.466377	0.126757	0.023952	0.908801	0.0314								ZT18-5/6Nx	ZT22-sham	0.122056	0.147038	-0.391155	0.635267	0.9994							ZT18-5/6Nx	ZT6-5/6Nx	0.184439	0.102921	-0.17479	0.543667	0.8116							ZT22-5/6Nx	ZT6-sham	1.07342	0.178664	0.449824
					ZT18-5/6Nx	ZT2-5/6Nx	0.460317	0.126757	0.017892	0.902741	0.0354								ZT18-5/6Nx	ZT2-5/6Nx	0.110198	0.147038	-0.403013	0.623409	0.9998							ZT18-5/6Nx	ZT10-sham	0.0676575	0.102921	-0.291571	0.426886	0.9999							ZT22-5/6Nx	ZT10-sham	0.918388	0.178664	0.294793
					ZT18-5/6Nx	ZT2-sham	0.597946	0.126757	0.155521	1.04037	0.0018								ZT18-5/6Nx	ZT22-5/6Nx	0.0637899	0.147038	-0.449421	0.577001	1							ZT18-sham	ZT2-sham	0.0975923	0.102921	-0.261636	0.456821	0.9979							ZT22-5/6Nx	ZT18-sham	0.593115	0.178664	-0.030481
					ZT18-5/6Nx	ZT6-5/6Nx	0.430801	0.126757	-0.011623	0.873226	0.0622								ZT18-5/6Nx	ZT18-sham	0.0369624	0.147038	-0.476249	0.550173	1							ZT18-sham	ZT6-sham	0.0779177	0.102921	-0.281311	0.437146	0.9997							ZT22-5/6Nx	ZT14-sham	0.542436	0.178664	-0.08116
					ZT18-5/6Nx	ZT6-sham	0.269226	0.126757	-0.173199	0.71165	0.6102								ZT18-sham	ZT6-5/6Nx	0.140221	0.147038	-0.37299	0.653432	0.9978							ZT18-sham	ZT22-sham	0.0272298	0.102921	-0.331999	0.386458	1							ZT22-5/6Nx	ZT14-5/6Nx	0.377859	0.178664	-0.245737
					ZT18-sham	ZT22-sham	0.182557	0.126757	-0.259867	0.624982	0.9469								ZT18-sham	ZT2-sham	0.132951	0.147038	-0.38026	0.646162	0.9987							ZT22-5/6Nx	ZT2-sham	0.370024	0.102921	0.010796	0.729253	0.0387							ZT22-5/6Nx	ZT2-5/6Nx	0.370346	0.178664	-0.253249
					ZT18-sham	ZT2-5/6Nx	0.176497	0.126757	-0.265928	0.618922	0.9576								ZT18-sham	ZT22-sham	0.0850936	0.147038	-0.428117	0.598305	1							ZT22-5/6Nx	ZT6-sham	0.350349	0.102921	-0.008879	0.709578	0.0614							ZT22-5/6Nx	ZT6-5/6Nx	0.359334	0.178664	-0.264262
					ZT18-sham	ZT2-sham	0.314126	0.126757	-0.128298	0.756551	0.3844								ZT18-sham	ZT2-5/6Nx	0.0732358	0.147038	-0.439975	0.586447	1							ZT22-5/6Nx	ZT22-sham	0.299662	0.102921	-0.059567	0.65889	0.1795							ZT22-5/6Nx	ZT18-5/6Nx	0.182034	0.178664	-0.441562
					ZT18-sham	ZT6-5/6Nx	0.146982	0.126757	-0.295443	0.589406	0.989								ZT18-sham	ZT22-5/6Nx	0.0268275	0.147038	-0.486384	0.540039	1							ZT22-5/6Nx	ZT18-sham	0.272432	0.102921	-0.086797	0.63166	0.2925							ZT22-sham	ZT2-sham	0.098449	0.178664	-0.525147
					ZT22-5/6Nx	ZT18-sham	0.0435931	0.126757	-0.398831	0.486018	1								ZT22-5/6Nx	ZT6-5/6Nx	0.113394	0.147038	-0.399817	0.626605	0.9997							ZT22-5/6Nx	ZT2-5/6Nx	0.244165	0.102921	-0.115064	0.603393	0.4486							ZT2-5/6Nx	ZT2-sham	0.820681	0.178664	0.197085
					ZT22-5/6Nx	ZT22-sham	0.22615	0.126757	-0.216274	0.668575	0.8157								ZT22-5/6Nx	ZT2-sham	0.106123	0.147038	-0.407088	0.619334	0.9998							ZT22-5/6Nx	ZT6-5/6Nx	0.2102	0.102921	-0.149029	0.569429	0.6634							ZT2-5/6Nx	ZT22-sham	0.722232	0.178664	0.098636
					ZT22-5/6Nx	ZT2-5/6Nx	0.22009	0.126757	-0.222334	0.662515	0.8396								ZT22-5/6Nx	ZT22-sham	0.0582661	0.147038	-0.454945	0.571477	1							ZT22-5/6Nx	ZT10-sham	0.0934189	0.102921	-0.26581	0.452647	0.9986							ZT2-5/6Nx	ZT6-sham	0.703073	0.178664	0.079478
					ZT22-5/6Nx	ZT2-sham	0.357719	0.126757	-0.084705	0.800144	0.2134								ZT22-5/6Nx	ZT2-5/6Nx	0.0464083	0.147038	-0.466803	0.559619	1							ZT22-5/6Nx	ZT18-5/6Nx	0.0257613	0.102921	-0.333467	0.38499	1							ZT2-5/6Nx	ZT10-sham	0.548042	0.178664	-0.075554
					ZT22-5/6Nx	ZT6-5/6Nx	0.190575	0.126757	-0.25185	0.632999	0.93								ZT22-sham	ZT6-5/6Nx	0.0551275	0.147038	-0.458084	0.568339	1							ZT22-5/6Nx	ZT14-sham	0.021665	0.102921	-0.337564	0.380894	1							ZT2-5/6Nx	ZT18-sham	0.222768	0.178664	-0.400827
					ZT22-5/6Nx	ZT6-sham	0.0289993	0.126757	-0.413425	0.471424	1								ZT22-sham	ZT2-sham	0.0478571	0.147038	-0.465354	0.561068	1							ZT22-sham	ZT2-sham	0.0703626	0.102921	-0.288866	0.429591	0.9999							ZT2-5/6Nx	ZT14-sham	0.172089	0.178664	-0.451506
					ZT22-sham	ZT2-sham	0.131569	0.126757	-0.310856	0.573993	0.9955								ZT2-5/6Nx	ZT6-5/6Nx	0.0669854	0.147038	-0.446226	0.580196	1							ZT22-sham	ZT6-sham	0.050688	0.102921	-0.308541	0.409917	1							ZT2-5/6Nx	ZT14-5/6Nx	0.007512	0.178664	-0.616083
					ZT2-5/6Nx	ZT22-sham	0.0060603	0.126757	-0.436364	0.448485	1								ZT2-5/6Nx	ZT2-sham	0.0597149	0.147038	-0.453496	0.572926	1							ZT2-5/6Nx	ZT2-sham	0.125859	0.102921	-0.233369	0.485088	0.9834							ZT6-5/6Nx	ZT2-sham	0.831694	0.178664	0.208098
					ZT2-5/6Nx	ZT2-sham	0.137629	0.126757	-0.304795	0.580054	0.9935								ZT2-5/6Nx	ZT22-sham	0.0118578	0.147038	-0.501353	0.525069	1							ZT2-5/6Nx	ZT6-sham	0.106185	0.102921	-0.253044	0.465413	0.9957							ZT6-5/6Nx	ZT22-sham	0.733245	0.178664	0.109649
					ZT6-5/6Nx	ZT22-sham	0.0355756	0.126757	-0.406849	0.478	1								ZT2-sham	ZT6-5/6Nx	0.0072704	0.147038	-0.505941	0.520482	1							ZT2-5/6Nx	ZT22-sham	0.0554968	0.102921	-0.303732	0.414725	1							ZT6-5/6Nx	ZT6-sham	0.714086	0.178664	0.090491
					ZT6-5/6Nx	ZT2-5/6Nx	0.0295153	0.126757	-0.412909	0.47194	1								ZT6-sham	ZT6-5/6Nx	0.238269	0.147038	-0.274942	0.75148	0.8901							ZT2-5/6Nx	ZT18-sham	0.028267	0.102921	-0.330962	0.387495	1							ZT6-5/6Nx	ZT10-sham	0.559055	0.178664	-0.064541
					ZT6-5/6Nx	ZT2-sham	0.167144	0.126757	-0.27528	0.609569	0.971								ZT6-sham	ZT2-sham	0.230998	0.147038	-0.282213	0.744209	0.9084							ZT6-5/6Nx	ZT2-sham	0.159824	0.102921	-0.199404	0.519053	0.9145							ZT6-5/6Nx	ZT18-sham	0.233781	0.178664	-0.389814
					ZT6-sham	ZT18-sham	0.0145938	0.126757	-0.427831	0.457018	1								ZT6-sham	ZT22-sham	0.183141	0.147038	-0.33007	0.696352	0.9809							ZT6-5/6Nx	ZT6-sham	0.14015	0.102921	-0.219079	0.499378	0.9636							ZT6-5/6Nx	ZT14-sham	0.183102	0.178664	-0.440494
					ZT6-sham	ZT22-sham	0.197151	0.126757	-0.245273	0.639576	0.9137								ZT6-sham	ZT2-5/6Nx	0.171283	0.147038	-0.341928	0.684494	0.9886							ZT6-5/6Nx	ZT22-sham	0.0894616	0.102921	-0.269767	0.44869	0.9991							ZT6-5/6Nx	ZT14-5/6Nx	0.018525	0.178664	-0.60507
					ZT6-sham	ZT2-5/6Nx	0.191091	0.126757	-0.251334	0.633515	0.9288								ZT6-sham	ZT22-5/6Nx	0.124875	0.147038	-0.388336	0.638086	0.9992							ZT6-5/6Nx	ZT18-sham	0.0622318	0.102921	-0.296997	0.42146	1							ZT6-5/6Nx	ZT2-5/6Nx	0.011013	0.178664	-0.612583
					ZT6-sham	ZT2-sham	0.32872	0.126757	-0.113705	0.771144	0.3202								ZT6-sham	ZT18-sham	0.0980475	0.147038	-0.415164	0.611259	0.9999							ZT6-5/6Nx	ZT2-5/6Nx	0.0339648	0.102921	-0.325264	0.393193	1							ZT6-sham	ZT2-sham	0.117607	0.178664	-0.505988
					ZT6-sham	ZT6-5/6Nx	0.161576	0.126757	-0.280849	0.604	0.9773								ZT6-sham	ZT18-5/6Nx	0.0610851	0.147038	-0.452126	0.574296	1							ZT6-sham	ZT2-sham	0.0196746	0.102921	-0.339554	0.378903	1							ZT6-sham	ZT22-sham	0.019159	0.178664	-0.604437
Clk/Clk														Clk/Clk													Clk/Clk													Clk/Clk
name	ZT	ope	Cys1		factor	parameter	degree of freedom	sum of squares	F value	p value (Prob>F)				name	ZT	ope	Ppl		factor	parameter	degree of freedom	sum of squares	F value	p value (Prob>F)			name	ZT	ope	Efhd2		factor	parameter	degree of freedom	sum of squares	F value	p value (Prob>F)			name	ZT	ope	Gpr68		factor	parameter	degree of freedom	sum of squares	F value
ZT2-sham	2	sham	0.48929		ZT	1	1	0.0790343	2.5932	0.1269				ZT2-sham	2	sham	0.442051		ZT	1	1	0.0261333	0.657	0.4295			ZT2-sham	2	sham	0.86947		ZT	1	1	0.0195112	0.4286	0.522			ZT2-sham	2	sham	0.857064		ZT	1	1	0.06245	2.4752
ZT2-sham	2	sham	0.49006		ope	1	1	0.038547	1.2648	0.2773				ZT2-sham	2	sham	0.840575		ope	1	1	0.540513	13.5886	0.002			ZT2-sham	2	sham	0.91756		ope	1	1	0.00513089	0.1127	0.7414			ZT2-sham	2	sham	1.06081		ope	1	1	0.197355	7.822
ZT2-sham	2	sham	0.260442		ZT*ope	1	1	0.020386	0.6689	0.4255				ZT2-sham	2	sham	0.313818		ZT*ope	1	1	0.00728464	0.1831	0.6744			ZT2-sham	2	sham	0.335415		ZT*ope	1	1	0.188945	4.1508	0.0585			ZT2-sham	2	sham	0.515673		ZT*ope	1	1	0.00246822	0.0978
ZT2-sham	2	sham	0.414815											ZT2-sham	2	sham	1.10864										ZT2-sham	2	sham	1.34956										ZT2-sham	2	sham	0.619553
ZT2-sham	2	sham	0.365361		level	- level	difference	SE	lower confidence limit	upper confidence limit	p value			ZT2-sham	2	sham	0.533885		level	- level	difference	SE	lower confidence limit	upper confidence limit	p value		ZT2-sham	2	sham	0.702977		level	- level	difference	SE	lower confidence limit	upper confidence limit	p value		ZT2-sham	2	sham	0.777499		level	- level	difference	SE	lower confidence limit
ZT2-5/6Nx	2	5/6Nx	0.202527		ZT14-sham	ZT2-5/6Nx	0.213529	0.110414	-0.102367	0.529424	0.2535			ZT2-5/6Nx	2	5/6Nx	0.589941		ZT2-sham	ZT14-5/6Nx	0.401085	0.126138	0.040202	0.761969	0.0268		ZT2-5/6Nx	2	5/6Nx	0.950231		ZT14-sham	ZT2-sham	0.256862	0.134937	-0.129197	0.642921	0.2654		ZT2-5/6Nx	2	5/6Nx	0.717559		ZT2-sham	ZT14-5/6Nx	0.310432	0.10046	0.023013
ZT2-5/6Nx	2	5/6Nx	0.42399		ZT14-sham	ZT2-sham	0.189578	0.110414	-0.126317	0.505474	0.3475			ZT2-5/6Nx	2	5/6Nx	0.285272		ZT2-sham	ZT2-5/6Nx	0.366959	0.126138	0.006076	0.727843	0.0456		ZT2-5/6Nx	2	5/6Nx	1.02888		ZT2-5/6Nx	ZT2-sham	0.226428	0.134937	-0.159631	0.612487	0.3665		ZT2-5/6Nx	2	5/6Nx	0.773497		ZT14-sham	ZT14-5/6Nx	0.220891	0.10046	-0.066528
ZT2-5/6Nx	2	5/6Nx	0.252293		ZT14-sham	ZT14-5/6Nx	0.151656	0.110414	-0.164239	0.467552	0.5326			ZT2-5/6Nx	2	5/6Nx	0.218432		ZT14-sham	ZT14-5/6Nx	0.29062	0.126138	-0.070263	0.651503	0.1386		ZT2-5/6Nx	2	5/6Nx	1.14864		ZT14-sham	ZT14-5/6Nx	0.16236	0.134937	-0.223699	0.548419	0.6337		ZT2-5/6Nx	2	5/6Nx	0.619106		ZT2-sham	ZT2-5/6Nx	0.176455	0.10046	-0.110964
ZT2-5/6Nx	2	5/6Nx	0.26015		ZT14-5/6Nx	ZT2-5/6Nx	0.0618724	0.110414	-0.254023	0.377768	0.9423			ZT2-5/6Nx	2	5/6Nx	0.168616		ZT14-sham	ZT2-5/6Nx	0.256494	0.126138	-0.104389	0.617377	0.2171		ZT2-5/6Nx	2	5/6Nx	1.12833		ZT2-5/6Nx	ZT14-5/6Nx	0.131926	0.134937	-0.254133	0.517985	0.7639		ZT2-5/6Nx	2	5/6Nx	0.3518		ZT2-5/6Nx	ZT14-5/6Nx	0.133977	0.10046	-0.153442
ZT2-5/6Nx	2	5/6Nx	0.761257		ZT14-5/6Nx	ZT2-sham	0.0379221	0.110414	-0.277973	0.353818	0.9856			ZT2-5/6Nx	2	5/6Nx	0.141913		ZT2-sham	ZT14-sham	0.110465	0.126138	-0.250418	0.471349	0.8172		ZT2-5/6Nx	2	5/6Nx	1.05105		ZT14-5/6Nx	ZT2-sham	0.094502	0.134937	-0.291557	0.480561	0.8954		ZT2-5/6Nx	2	5/6Nx	0.486367		ZT2-sham	ZT14-sham	0.0895406	0.10046	-0.197878
ZT14-sham	14	sham	0.381765		ZT2-sham	ZT2-5/6Nx	0.0239503	0.110414	-0.291945	0.339846	0.9962			ZT14-sham	14	sham	0.72462		ZT2-5/6Nx	ZT14-5/6Nx	0.0341259	0.126138	-0.326757	0.395009	0.9928		ZT14-sham	14	sham	0.86054		ZT14-sham	ZT2-5/6Nx	0.030434	0.134937	-0.355625	0.416493	0.9958		ZT14-sham	14	sham	0.576242		ZT14-sham	ZT2-5/6Nx	0.0869145	0.10046	-0.200505
ZT14-sham	14	sham	0.489086											ZT14-sham	14	sham	0.338952										ZT14-sham	14	sham	1.03905										ZT14-sham	14	sham	0.729604
ZT14-sham	14	sham	0.736456											ZT14-sham	14	sham	0.51414										ZT14-sham	14	sham	1.07259										ZT14-sham	14	sham	0.633289
ZT14-sham	14	sham	0.620599											ZT14-sham	14	sham	0.609728										ZT14-sham	14	sham	1.31233										ZT14-sham	14	sham	0.786692
ZT14-sham	14	sham	0.739953											ZT14-sham	14	sham	0.499205										ZT14-sham	14	sham	1.17478										ZT14-sham	14	sham	0.657074
ZT14-5/6Nx	14	5/6Nx	0.621871											ZT14-5/6Nx	14	5/6Nx	0.298502										ZT14-5/6Nx	14	5/6Nx	1.11672										ZT14-5/6Nx	14	5/6Nx	0.595464
ZT14-5/6Nx	14	5/6Nx	0.385588											ZT14-5/6Nx	14	5/6Nx	0.248219										ZT14-5/6Nx	14	5/6Nx	0.953269										ZT14-5/6Nx	14	5/6Nx	0.579567
ZT14-5/6Nx	14	5/6Nx	0.661797											ZT14-5/6Nx	14	5/6Nx	0.272725										ZT14-5/6Nx	14	5/6Nx	0.848386										ZT14-5/6Nx	14	5/6Nx	0.466107
ZT14-5/6Nx	14	5/6Nx	0.273938											ZT14-5/6Nx	14	5/6Nx	0.190994										ZT14-5/6Nx	14	5/6Nx	0.873022										ZT14-5/6Nx	14	5/6Nx	0.374176
ZT14-5/6Nx	14	5/6Nx	0.266386											ZT14-5/6Nx	14	5/6Nx	0.223105										ZT14-5/6Nx	14	5/6Nx	0.856094										ZT14-5/6Nx	14	5/6Nx	0.263131
[truncated: 2 more columns]

## Sheet: 1g
name	ope	siRNA	BNP
ShamsiControl	Sham	siControl	42.936		factor	parameter	degree of freedom	sum of squares	F value	p value (Prob>F)
ShamsiControl	Sham	siControl	65.7048		name	2	42693.9	21347	18.2076	0.0005
ShamsiControl	Sham	siControl	50.9456		error	10	11724.2	1172.4
ShamsiControl	Sham	siControl	22.6998		total	12	54418.2
5/6NxsiControl	5/6Nx	siControl	155.911
5/6NxsiControl	5/6Nx	siControl	98.7681		level	- level	difference	SE	lower confidence limit	upper confidence limit	p value
5/6NxsiControl	5/6Nx	siControl	234.193		5/6NxsiControl	ShamsiControl	119.794	22.9693	56.8288	182.76	0.001
5/6NxsiControl	5/6Nx	siControl	187.831		5/6NxsiControl	5/6NxsiGpr68	115.702	22.9693	52.7367	178.668	0.0013
5/6NxsiControl	5/6Nx	siControl	150.125		5/6NxsiGpr68	ShamsiControl	4.0921	24.2118	-62.2793	70.4635	0.9844
5/6NxsiGpr68	5/6Nx	siGpr68	28.9868
5/6NxsiGpr68	5/6Nx	siGpr68	64.1891
5/6NxsiGpr68	5/6Nx	siGpr68	59.9368
5/6NxsiGpr68	5/6Nx	siGpr68	45.542

## Sheet: 1h
name	ope	siRNA	Fibrosis area
ShamsiControl	Sham	siControl	0.035095		factor	parameter	degree of freedom	sum of squares	F value	p value (Prob>F)
ShamsiControl	Sham	siControl	0.036358		name	2	0.399583	0.199792	6.7892	0.0189
ShamsiControl	Sham	siControl	0.05634		error	8	0.235424	0.029428
5/6NxsiControl	5/6Nx	siControl	0.677078		total	10	0.635008
5/6NxsiControl	5/6Nx	siControl	0.72644
5/6NxsiControl	5/6Nx	siControl	0.19087		level	- level	difference	SE	lower confidence limit	upper confidence limit	p value
5/6NxsiControl	5/6Nx	siControl	0.310267		5/6NxsiControl	ShamsiControl	0.433566	0.131021	0.059185	0.807947	0.0259
5/6NxsiGpr68	5/6Nx	siGpr68	0.059002		5/6NxsiControl	5/6NxsiGpr68	0.360115	0.121301	0.013505	0.706724	0.0425
5/6NxsiGpr68	5/6Nx	siGpr68	0.245095		5/6NxsiGpr68	ShamsiControl	0.0734513	0.131021	-0.30093	0.447832	0.8441
5/6NxsiGpr68	5/6Nx	siGpr68	0.061047
5/6NxsiGpr68	5/6Nx	siGpr68	0.099052

## Sheet: 1i
name	ope	siRNA	Col1a2
ShamsiControl	Sham	siControl	0.95663		factor	parameter	degree of freedom	sum of squares	F value	p value (Prob>F)
ShamsiControl	Sham	siControl	0.895741		name	2	7.9814	3.9907	53.2439	<.0001
ShamsiControl	Sham	siControl	1.29065		error	9	0.674561	0.07495
ShamsiControl	Sham	siControl	0.856977		total	11	8.65596
5/6NxsiControl	5/6Nx	siControl	3.14429
5/6NxsiControl	5/6Nx	siControl	2.77468		level	- level	difference	SE	lower confidence limit	upper confidence limit	p value
5/6NxsiControl	5/6Nx	siControl	2.12935		5/6NxsiControl	5/6NxsiGpr68	1.76897	0.193586	1.22848	2.30946	<.0001
5/6NxsiControl	5/6Nx	siControl	2.70479		5/6NxsiControl	ShamsiControl	1.68828	0.193586	1.14778	2.22877	<.0001
5/6NxsiGpr68	5/6Nx	siGpr68	0.797218		ShamsiControl	5/6NxsiGpr68	0.080693	0.193586	-0.4598	0.621187	0.9096
5/6NxsiGpr68	5/6Nx	siGpr68	0.959449
5/6NxsiGpr68	5/6Nx	siGpr68	1.02706
5/6NxsiGpr68	5/6Nx	siGpr68	0.893498
name	ope	siRNA	aSMA
ShamsiControl	Sham	siControl	1.25206		factor	parameter	degree of freedom	sum of squares	F value	p value (Prob>F)
ShamsiControl	Sham	siControl	1.28137		name	2	7.71668	3.85834	17.1909	0.0008
ShamsiControl	Sham	siControl	0.729492		error	9	2.01997	0.22444
ShamsiControl	Sham	siControl	0.737075		total	11	9.73665
5/6NxsiControl	5/6Nx	siControl	2.19419
5/6NxsiControl	5/6Nx	siControl	2.01181		level	- level	difference	SE	lower confidence limit	upper confidence limit	p value
5/6NxsiControl	5/6Nx	siControl	3.59301		5/6NxsiControl	5/6NxsiGpr68	1.86245	0.334993	0.927145	2.79775	0.0009
5/6NxsiControl	5/6Nx	siControl	2.08816		5/6NxsiControl	ShamsiControl	1.47179	0.334993	0.536489	2.4071	0.0044
5/6NxsiGpr68	5/6Nx	siGpr68	0.454096		ShamsiControl	5/6NxsiGpr68	0.390656	0.334993	-0.544648	1.32596	0.5008
5/6NxsiGpr68	5/6Nx	siGpr68	0.584788
5/6NxsiGpr68	5/6Nx	siGpr68	0.675405
5/6NxsiGpr68	5/6Nx	siGpr68	0.723086

## Sheet: 1j
name	ope	siRNA	BP
ShamsiControl	Sham	siControl	134		factor	parameter	degree of freedom	sum of squares	F value	p value (Prob>F)
ShamsiControl	Sham	siControl	138		name	2	388.907	194.454	6.0092	0.0172
ShamsiControl	Sham	siControl	126		error	11	355.95	32.359
ShamsiControl	Sham	siControl	125		total	13	744.857
ShamsiControl	Sham	siControl	132
5/6NxsiControl	5/6Nx	siControl	131		level	- level	difference	SE	lower confidence limit	upper confidence limit	p value
5/6NxsiControl	5/6Nx	siControl	146		5/6NxsiGpr68	ShamsiControl	12.75	3.81596	2.44382	23.0562	0.0167
5/6NxsiControl	5/6Nx	siControl	136		5/6NxsiControl	ShamsiControl	8.6	3.59773	-1.11676	18.3168	0.0843
5/6NxsiControl	5/6Nx	siControl	137		5/6NxsiGpr68	5/6NxsiControl	4.15	3.81596	-6.15618	14.4562	0.5408
5/6NxsiControl	5/6Nx	siControl	148
5/6NxsiGpr68	5/6Nx	siGpr68	145
5/6NxsiGpr68	5/6Nx	siGpr68	139
5/6NxsiGpr68	5/6Nx	siGpr68	146
5/6NxsiGpr68	5/6Nx	siGpr68	145
name	ope	siRNA	AngiotensinII
ShamsiControl	Sham	siControl	0.590267		factor	parameter	degree of freedom	sum of squares	F value	p value (Prob>F)
ShamsiControl	Sham	siControl	0.906987		name	2	186.341	93.1704	3.4636	0.0766
ShamsiControl	Sham	siControl	0.972355		error	9	242.1	26.9
ShamsiControl	Sham	siControl	0.914833		total	11	428.441
5/6NxsiControl	5/6Nx	siControl	5.53325
5/6NxsiControl	5/6Nx	siControl	4.69936		level	- level	difference	SE	lower confidence limit	upper confidence limit	p value
5/6NxsiControl	5/6Nx	siControl	6.59678		5/6NxsiGpr68	ShamsiControl	8.93359	3.66743	-1.30591	19.1731	0.0869
5/6NxsiControl	5/6Nx	siControl	17.0847		5/6NxsiControl	ShamsiControl	7.63241	3.66743	-2.60709	17.8719	0.1489
5/6NxsiGpr68	5/6Nx	siGpr68	2.89181		5/6NxsiGpr68	5/6NxsiControl	1.30118	3.66743	-8.93831	11.5407	0.9335
5/6NxsiGpr68	5/6Nx	siGpr68	5.59995
5/6NxsiGpr68	5/6Nx	siGpr68	12.5487
5/6NxsiGpr68	5/6Nx	siGpr68	18.0783
name	ope	siRNA	Aldosterone
ShamsiControl	Sham	siControl	0.00617799		factor	parameter	degree of freedom	sum of squares	F value	p value (Prob>F)
ShamsiControl	Sham	siControl	0.00412934		name	2	0.0687745	0.034387	4.5091	0.0346
ShamsiControl	Sham	siControl	0.0156609		error	12	0.0915134	0.007626
ShamsiControl	Sham	siControl	0.00983822		total	14	0.160288
ShamsiControl	Sham	siControl	0.013153
5/6NxsiControl	5/6Nx	siControl	0.0352242		level	- level	difference	SE	lower confidence limit	upper confidence limit	p value
5/6NxsiControl	5/6Nx	siControl	0.0157485		5/6NxsiGpr68	ShamsiControl	0.165387	0.0552309	0.018045	0.312729	0.028
5/6NxsiControl	5/6Nx	siControl	0.181151		5/6NxsiControl	ShamsiControl	0.0935431	0.0552309	-0.053799	0.240886	0.2473
5/6NxsiControl	5/6Nx	siControl	0.0791054		5/6NxsiGpr68	5/6NxsiControl	0.0718439	0.0552309	-0.075499	0.219186	0.4214
5/6NxsiControl	5/6Nx	siControl	0.205445
5/6NxsiGpr68	5/6Nx	siGpr68	0.210986
5/6NxsiGpr68	5/6Nx	siGpr68	0.196988
5/6NxsiGpr68	5/6Nx	siGpr68	0.0754735
5/6NxsiGpr68	5/6Nx	siGpr68	0.0389684
5/6NxsiGpr68	5/6Nx	siGpr68	0.353479

## Sheet: 2b
name	ope	type	Gpr68
ShamLy6C-	Sham	Ly6C-	0.15883		factor	parameter	degree of freedom	sum of squares	F value	p value (Prob>F)
ShamLy6C-	Sham	Ly6C-	0.285709		ope*type	1	1	509.376	41.5938	<.0001
ShamLy6C-	Sham	Ly6C-	0.200192		ope	1	1	505.502	41.2775	<.0001
ShamLy6C-	Sham	Ly6C-	0.269052		type	1	1	591.57	48.3055	<.0001
ShamLy6C-	Sham	Ly6C-	0.166711
ShamLy6C+	Sham	Ly6C+	0.792497		level	- level	difference	SE	lower confidence limit	upper confidence limit	p value
ShamLy6C+	Sham	Ly6C+	0.41391		5/6NxLy6C+	5/6NxLy6C-	20.9705	2.21327	14.6383	27.3028	<.0001
ShamLy6C+	Sham	Ly6C+	0.897238		5/6NxLy6C+	ShamLy6C-	20.9321	2.21327	14.5999	27.2643	<.0001
ShamLy6C+	Sham	Ly6C+	1.206		5/6NxLy6C+	ShamLy6C+	20.1482	2.21327	13.816	26.4804	<.0001
ShamLy6C+	Sham	Ly6C+	1.69036		ShamLy6C+	5/6NxLy6C-	0.82235	2.21327	-5.5099	7.15457	0.9819
5/6NxLy6C-	5/6Nx	Ly6C-	0.291822		ShamLy6C+	ShamLy6C-	0.7839	2.21327	-5.5483	7.11612	0.9842
5/6NxLy6C-	5/6Nx	Ly6C-	0.0980519		ShamLy6C-	5/6NxLy6C-	0.03845	2.21327	-6.2938	6.37067	1
5/6NxLy6C-	5/6Nx	Ly6C-	0.180689
5/6NxLy6C-	5/6Nx	Ly6C-	0.17403
5/6NxLy6C-	5/6Nx	Ly6C-	0.143642
5/6NxLy6C+	5/6Nx	Ly6C+	11.2303
5/6NxLy6C+	5/6Nx	Ly6C+	30.1221
5/6NxLy6C+	5/6Nx	Ly6C+	24.5678
5/6NxLy6C+	5/6Nx	Ly6C+	19.0923
5/6NxLy6C+	5/6Nx	Ly6C+	20.7285

[truncated: 67 more sheets: 2c, 2e, 2g, 2h, 2i, 2j, 3b, 3c, 3d, 3f, 4b, 4c, 4d, 4e, 4f, 4g, 5a, 5b, 5c, 5e …]
